# Supplementary material for: Mitotic CDK1 and 4E-BP1 II: A single phosphomimetic mutation in 4E-BP1 induces glucose intolerance in mice
Source: PLoS One. 2023 Mar 10;18(3):e0282914. doi: 10.1371/journal.pone.0282914 (PMC10004604; doi:10.1371/journal.pone.0282914)
Supplement: S1 Table — No false discovery rate (FDR)-adjusted p-values were significant. (XLSX) [file pone.0282914.s007.xlsx]

## Sheet: Sheet1
Protein	Expression Ratio (S82D/WT)	unadjusted p-val	FDR-adjusted p-val
RPS6KA1	1.11	0.0023	0.256
RPTOR	0.94	0.0024	0.256
CCNE1	1.09	0.0027	0.256
BCL2L11	0.95	0.0037	0.256
RAF1	0.95	0.0048	0.256
YWHAZ	1.07	0.0053	0.256
PTPN11	0.94	0.0071	0.256
ARID1A	0.91	0.0073	0.256
H3-4	0.92	0.0088	0.256
DAPK2	0.96	0.0091	0.256
VAV1	0.95	0.0104	0.256
HES1	0.93	0.0124	0.256
ERCC5	0.95	0.0132	0.256
SOX17	1.09	0.0135	0.256
CDK1-3	0.91	0.0138	0.256
PAX8	1.11	0.0143	0.256
TUBA4A	0.94	0.0145	0.256
XRCC1	1.06	0.015	0.256
NA	0.92	0.0152	0.256
RAB25	0.96	0.0157	0.256
MAPK9	1.17	0.0165	0.257
DYRK1B	1.11	0.0171	0.257
GSK3B	0.86	0.0193	0.27
CA9	1.09	0.021	0.27
CREB1	1.14	0.0215	0.27
H3C1	0.9	0.023	0.27
TUFM	1.1	0.0231	0.27
SOX2	0.96	0.0232	0.27
BIRC3	0.9	0.0237	0.27
TRIM24	1.11	0.0255	0.281
GYS1	0.85	0.0268	0.281
SMAD1	0.94	0.0278	0.281
MAP2K1/MAP2K2	0.97	0.0284	0.281
MCL1	0.92	0.0305	0.282
LYN	1.07	0.0306	0.282
UVRAG	0.93	0.031	0.282
EPHA2	1.08	0.0317	0.282
AURKA	1.04	0.0322	0.282
CRABP1	1.04	0.0332	0.282
PHLPP1	1.05	0.0335	0.282
PDPK1	1.21	0.0361	0.298
NR2F2	0.94	0.0379	0.301
FABP5	1.21	0.0385	0.301
EGFR	1.07	0.0389	0.301
ACVRL1	1.04	0.0418	0.311
DDR1	1.1	0.0431	0.311
PTK2	1.12	0.0435	0.311
FN1	0.61	0.0436	0.311
MS4A1	1.1	0.0453	0.318
TYRO3	1.05	0.047	0.318
MAPK11/12/14	0.95	0.0475	0.318
YTHDF2	1.11	0.0476	0.318
