# Supplementary material for: Mitotic CDK1 and 4E-BP1 II: A single phosphomimetic mutation in 4E-BP1 induces glucose intolerance in mice
Source: PLoS One. 2023 Mar 10;18(3):e0282914. doi: 10.1371/journal.pone.0282914 (PMC10004604; doi:10.1371/journal.pone.0282914)
Supplement: S1 File — (XLSX) [file pone.0282914.s008.xlsx]

## Sheet: RawLog2
								Antibody Name	14-3-3-beta	14-3-3-zeta	4E-BP1	4E-BP1_pS65	4E-BP1_pT37_T46	53BP1	A-Raf	A-Raf_pS299	ACC1	ACC_pS79	AceCS1	ACLY_pS455	ACSL1	ACVRL1	Akt	Akt1	Akt1_pS473	Akt2	Akt2_pS474	Akt_pS473	Akt_pT308	ALKBH5	Ambra1_pS52	AMPK-a2_pS345	AMPKa	AMPKa_pT172	AR	ARID1A	ASNS	Atg3	Atg4B	Atg5	Atg7	ATM	ATM_pS1981	ATP5H	ATR	ATRX	ATR_pS428	Aurora-A	Aurora-ABC_pT288_pT232_pT198
								Antibody Origin	R	R	R	R	R	R	R	R	R	R	R	R	R	R	R	R	R	R	R	R	R	R	R	R	R	R	R	R	R	R	R	R	R	R	R	R	R	R	R	R	R
								Gene Name	YWHAB	YWHAZ	EIF4EBP1	EIF4EBP1	EIF4EBP1	TP53BP1	ARAF	ARAF	ACACA-B	ACACA-B	ACSS2	ACLY	ACSL1	ACVRL1	AKT1/2/3	AKT1	AKT1	AKT2	AKT2	AKT1/2/3	AKT1/2/3	ALKBH5	AMBRA1	PRKAA2	PRKAA1-2	PRKAA1-2	AR	ARID1A	ASNS	ATG3	ATG4B	ATG5	ATG7	ATM	ATM	ATP5PD	ATR	ATRX	ATR	AURKA	AURKA-C
								Validation Status	V	V	V	V	V	V	V	C	C	V	V	V	V	C	V	V	V	V	C	V	V	V	C	V	C	C	V	C	V	V	C	C	V	V	V	V	V	C	C	C	C
								Slide Id	GBL1131157	GBL1131266	GBL1130860	GBL1130861	GBL1130862	GBL1130939	GBL1130986	GBL1131228	GBL1130864	GBL1130863	GBL1131153	GBL1131150	GBL1131149	GBL1131203	GBL1130954	GBL1131100	GBL1131098	GBL1131072	GBL1131099	GBL1130882	GBL1130971	GBL1131260	GBL1131272	GBL1131008	GBL1130865	GBL1130866	GBL1131119	GBL1131023	GBL1131027	GBL1131039	GBL1131066	GBL1131067	GBL1131040	GBL1131010	GBL1131200	GBL1131204	GBL1131206	GBL1131031	GBL1131071	GBL1131136	GBL1131137
								Antibody Name in Heatmap	14-3-3-beta-R-V	14-3-3-zeta-R-V	4E-BP1-R-V	4E-BP1_pS65-R-V	4E-BP1_pT37_T46-R-V	53BP1-R-V	A-Raf-R-V	A-Raf_pS299-R-C	ACC1-R-C	ACC_pS79-R-V	AceCS1-R-V	ACLY_pS455-R-V	ACSL1-R-V	ACVRL1-R-C	Akt-R-V	Akt1-R-V	Akt1_pS473-R-V	Akt2-R-V	Akt2_pS474-R-C	Akt_pS473-R-V	Akt_pT308-R-V	ALKBH5-R-V	Ambra1_pS52-R-C	AMPK-a2_pS345-R-V	AMPKa-R-C	AMPKa_pT172-R-C	AR-R-V	ARID1A-R-C	ASNS-R-V	Atg3-R-V	Atg4B-R-C	Atg5-R-C	Atg7-R-V	ATM-R-V	ATM_pS1981-R-V	ATP5H-R-V	ATR-R-V	ATRX-R-C	ATR_pS428-R-C	Aurora-A-R-C	Aurora-ABC_pT288_pT232_pT198-R-C
								Antigen Id	AGID00100	AGID00101	AGID00001	AGID00002	AGID00003	AGID00120	AGID00194	AGID02191	AGID00005	AGID00004	AGID00408	AGID02114	AGID00404	AGID02144	AGID00146	AGID00348	AGID00346	AGID00316	AGID00347	AGID00028	AGID00170	AGID02215	AGID00287	AGID00236	AGID00006	AGID00007	AGID00371	AGID00260	AGID00264	AGID00276	AGID00309	AGID00310	AGID00277	AGID00242	AGID02142	AGID02145	AGID02150	AGID00268	AGID00315	AGID00391	AGID00392
								Slide no.	1	2	3	4	5	6	7	8	9	10	11	12	13	14	15	16	17	18	19	20	21	22	23	24	25	26	27	28	29	30	31	32	33	34	35	36	37	38	39	40	41
Order	Sample Source	Category_1	Category_2	Category_3	Sample	Sample Name	Sample description	Sample Type	14-3-3-beta-R-V	14-3-3-zeta-R-V	4E-BP1-R-V	4E-BP1_pS65-R-V	4E-BP1_pT37_T46-R-V	53BP1-R-V	A-Raf-R-V	A-Raf_pS299-R-C	ACC1-R-C	ACC_pS79-R-V	AceCS1-R-V	ACLY_pS455-R-V	ACSL1-R-V	ACVRL1-R-C	Akt-R-V	Akt1-R-V	Akt1_pS473-R-V	Akt2-R-V	Akt2_pS474-R-C	Akt_pS473-R-V	Akt_pT308-R-V	ALKBH5-R-V	Ambra1_pS52-R-C	AMPK-a2_pS345-R-V	AMPKa-R-C	AMPKa_pT172-R-C	AR-R-V	ARID1A-R-C	ASNS-R-V	Atg3-R-V	Atg4B-R-C	Atg5-R-C	Atg7-R-V	ATM-R-V	ATM_pS1981-R-V	ATP5H-R-V	ATR-R-V	ATRX-R-C	ATR_pS428-R-C	Aurora-A-R-C	Aurora-ABC_pT288_pT232_pT198-R-C
									RawLog2	RawLog2	RawLog2	RawLog2	RawLog2	RawLog2	RawLog2	RawLog2	RawLog2	RawLog2	RawLog2	RawLog2	RawLog2	RawLog2	RawLog2	RawLog2	RawLog2	RawLog2	RawLog2	RawLog2	RawLog2	RawLog2	RawLog2	RawLog2	RawLog2	RawLog2	RawLog2	RawLog2	RawLog2	RawLog2	RawLog2	RawLog2	RawLog2	RawLog2	RawLog2	RawLog2	RawLog2	RawLog2	RawLog2	RawLog2	RawLog2
643	Yuan Chang (Emily Pellegrini)	04_Yuan_Chang__Emily_Pellegrini			sample	Yuan_Chang__Emily_Pellegrini_1	S82D-1	mouse tissue	-1.43902	-2.36216	-1.67554	-1.01454	-1.44648	-1.95192	-1.25433	-1.0436	-1.89969	0.55614	-0.84002	-1.59317	4.00911	-0.93996	-0.24293	-1.98209	-3.16656	-1.73308	-3.77347	-1.7856	-0.83373	-1.58375	-1.27612	-0.8671	-0.06648	-0.33446	-3.09355	-1.78036	-2.26673	-1.1688	-1.96783	-2.2248	-1.5705	-2.54407	-1.94414	-0.92967	-0.09806	1.11852	-0.98728	-2.14617	-1.99056
644	Yuan Chang (Emily Pellegrini)	04_Yuan_Chang__Emily_Pellegrini			sample	Yuan_Chang__Emily_Pellegrini_2	S82D-2	mouse tissue	-1.51097	-2.46352	-1.72092	-1.16232	-1.3353	-2.04214	-1.40823	-1.0494	-1.96214	0.53324	-0.6869	-1.65733	4.57064	-1.02478	-0.14181	-1.99766	-3.15441	-1.67365	-3.81331	-1.89933	-0.93281	-1.71313	-1.36036	-0.82195	-0.21327	-0.3081	-3.16356	-1.87736	-2.34473	-1.25857	-2.09542	-2.2784	-1.74564	-2.56944	-2.03033	-0.98526	-0.21034	1.03795	-1.02004	-2.2765	-2.12015
645	Yuan Chang (Emily Pellegrini)	04_Yuan_Chang__Emily_Pellegrini			sample	Yuan_Chang__Emily_Pellegrini_3	S82D-3	mouse tissue	-1.45064	-2.30631	-1.63093	-0.91459	-1.41138	-1.92679	-1.31422	-0.9511	-1.53136	0.56306	-0.47228	-1.53762	3.92372	-0.97429	-0.19103	-2.28426	-3.1694	-1.75303	-3.83956	-1.85301	-0.83745	-1.7171	-1.17283	-0.8516	-0.06746	-0.45883	-3.21459	-1.67297	-2.157	-1.19733	-1.97554	-2.17555	-1.59949	-2.55726	-1.89821	-0.8698	-0.10079	1.1221	-0.97251	-2.15799	-2.03399
646	Yuan Chang (Emily Pellegrini)	04_Yuan_Chang__Emily_Pellegrini			sample	Yuan_Chang__Emily_Pellegrini_4	S82D-4	mouse tissue	-1.47464	-2.35056	-1.74247	-1.0651	-1.29831	-2.02954	-1.36501	-0.96929	-1.73516	-0.00296	-0.97298	-1.52353	3.17718	-0.90824	-0.26856	-2.55768	-3.3776	-1.86345	-3.96787	-1.92466	-0.90966	-1.74875	-1.17994	-1.02246	0.01315	-0.57072	-3.27778	-1.82819	-2.04845	-1.22041	-2.12207	-2.27458	-1.63256	-2.58326	-1.83899	-0.88304	0.0274	1.17681	-1.14084	-2.1977	-2.01526
670	Yuan Chang (Emily Pellegrini)	04_Yuan_Chang__Emily_Pellegrini			sample	Yuan_Chang__Emily_Pellegrini_6	WT-6	mouse tissue	-1.68126	-2.61165	-1.76194	-1.19355	-1.10765	-2.00442	-1.48714	-1.3942	-1.29931	0.34315	-0.63029	-1.82784	3.7364	-1.1429	-0.09161	-2.2592	-3.3172	-1.77605	-3.92927	-1.92245	-1.05813	-1.88211	-1.5285	-1.07514	-0.21749	-0.54456	-3.31854	-1.68701	-2.17387	-1.23322	-2.09803	-2.23471	-1.68852	-2.55888	-2.18645	-0.92725	-0.20465	1.06276	-1.25349	-2.26902	-2.2213
671	Yuan Chang (Emily Pellegrini)	04_Yuan_Chang__Emily_Pellegrini			sample	Yuan_Chang__Emily_Pellegrini_7	WT-7	mouse tissue	-1.90854	-2.82967	-2.00794	-1.48362	-1.50003	-2.17694	-1.69697	-1.61881	-1.39152	0.44852	-0.99622	-2.15629	3.50167	-1.37387	-0.24379	-2.78723	-4.00818	-2.17838	-4.33414	-2.26813	-1.35164	-2.15784	-1.72183	-1.25813	-0.55154	-0.6964	-3.59836	-1.90307	-2.4821	-1.52246	-2.61314	-2.42368	-1.79927	-2.81287	-2.53831	-1.30158	-0.41331	0.71651	-1.57412	-2.72246	-2.46346
672	Yuan Chang (Emily Pellegrini)	04_Yuan_Chang__Emily_Pellegrini			sample	Yuan_Chang__Emily_Pellegrini_8	WT-8	mouse tissue	-1.52548	-2.49436	-1.61361	-1.04784	-1.06965	-1.91031	-1.27692	-1.19116	-1.15113	0.5726	-0.47959	-1.74476	3.59575	-1.01541	-0.0574	-2.76286	-3.73783	-2.03442	-4.24545	-1.73599	-0.90188	-1.60669	-1.35237	-0.92801	-0.18403	-0.50721	-3.2088	-1.62707	-1.91855	-1.32405	-2.12821	-2.2034	-1.47082	-2.52837	-2.13308	-0.99631	-0.21161	1.15814	-1.25993	-2.4131	-2.2644
692	Yuan Chang (Emily Pellegrini)	04_Yuan_Chang__Emily_Pellegrini			sample	Yuan_Chang__Emily_Pellegrini_9	S82D-9	mouse tissue	-1.67477	-2.5133	-1.73251	-1.25443	-1.14768	-2.0554	-1.57811	-1.26914	-1.32328	-0.26697	-0.94778	-1.90165	3.6363	-1.05445	-0.20763	-2.05821	-3.13043	-1.76168	-3.44586	-1.48979	-0.79856	-1.73162	-1.51526	-1.03422	-0.16195	-0.52702	-3.17234	-1.88831	-2.19017	-1.2705	-2.04733	-2.19451	-1.59865	-2.65015	-2.16377	-0.94403	-0.2485	0.87238	-1.12509	-2.35896	-2.21002
693	Yuan Chang (Emily Pellegrini)	04_Yuan_Chang__Emily_Pellegrini			sample	Yuan_Chang__Emily_Pellegrini_10	S82D-10	mouse tissue	-1.71204	-2.60589	-1.8163	-1.35035	-1.33654	-2.16962	-1.46356	-1.30388	-1.46738	-0.75921	-1.74872	-2.02352	2.29715	-1.07103	-0.37668	-2.63509	-3.45697	-1.88505	-3.88264	-1.55499	-0.87017	-1.89398	-1.53692	-1.25374	-0.09824	-0.89501	-3.39431	-2.02648	-2.26541	-1.20213	-2.54966	-2.46358	-1.82859	-2.79623	-2.24679	-1.06887	-0.05163	1.45415	-1.54115	-2.46296	-2.30967
694	Yuan Chang (Emily Pellegrini)	04_Yuan_Chang__Emily_Pellegrini			sample	Yuan_Chang__Emily_Pellegrini_11	S82D-11	mouse tissue	-1.79655	-2.43589	-1.77314	-1.48607	-1.134	-2.06795	-1.59551	-1.46565	-0.58746	0.08167	-0.97266	-2.09316	3.26358	-1.09171	-0.0058	-2.30335	-3.55221	-1.72858	-3.86554	-1.495	-0.8934	-1.93956	-1.6267	-1.10034	-0.16306	-0.42582	-3.44649	-1.79973	-1.98508	-1.33257	-2.47908	-2.27655	-1.56788	-2.69618	-2.41545	-0.9022	-0.24495	1.19305	-1.76163	-2.42351	-2.43222
696	Yuan Chang (Emily Pellegrini)	04_Yuan_Chang__Emily_Pellegrini			sample	Yuan_Chang__Emily_Pellegrini_13	S82D-13	mouse tissue	-1.40609	-2.37242	-1.67408	-0.86566	-1.24142	-1.87289	-1.0693	-1.37378	-1.41902	-0.27525	-0.76803	-1.52286	2.76502	-1.01985	-0.23129	-2.78723	-3.62923	-2.11746	-4.12639	-1.47491	-0.7368	-1.49756	-1.27166	-0.96299	0.05356	-0.59114	-3.26687	-1.6067	-1.89499	-1.37502	-2.26637	-2.17876	-1.6144	-2.51052	-1.89366	-1.04232	-0.04848	1.10065	-1.23588	-2.16783	-1.96924
716	Yuan Chang (Emily Pellegrini)	04_Yuan_Chang__Emily_Pellegrini			sample	Yuan_Chang__Emily_Pellegrini_14	WT-14	mouse tissue	-1.84487	-2.82762	-1.88801	-1.52507	-1.52869	-2.25698	-1.59341	-1.45617	-1.30293	-0.7004	-1.26941	-2.2841	3.54433	-1.2452	-0.35812	-1.14768	-3.40136	-1.77762	-3.84578	-1.85963	-1.01296	-2.21999	-1.736	-1.2704	-0.43346	-1.00782	-3.3949	-1.90407	-2.53085	-1.28537	-2.31099	-2.24833	-1.73699	-2.76127	-2.52308	-1.11388	-0.34138	0.95222	-1.5443	-2.5694	-2.59905
717	Yuan Chang (Emily Pellegrini)	04_Yuan_Chang__Emily_Pellegrini			sample	Yuan_Chang__Emily_Pellegrini_15	WT-15	mouse tissue	-1.64419	-2.45789	-1.7029	-1.10539	-1.28912	-1.95884	-1.3035	-1.21909	-1.13989	0.39734	-0.91882	-1.6266	3.77682	-1.02092	-0.14462	-2.19834	-3.18342	-1.77636	-3.79769	-1.45172	-0.77297	-1.77002	-1.34916	-1.00914	-0.06035	-0.46968	-3.1924	-1.59132	-1.96984	-1.1629	-2.0189	-2.22835	-1.5064	-2.69907	-2.0376	-0.96473	-0.09706	1.27805	-1.12247	-2.31414	-2.12105
718	Yuan Chang (Emily Pellegrini)	04_Yuan_Chang__Emily_Pellegrini			sample	Yuan_Chang__Emily_Pellegrini_16	WT-16	mouse tissue	-1.41518	-2.28248	-1.48596	-0.89879	-1.00359	-1.87459	-1.12385	-0.89207	-1.55342	-0.14192	-1.00158	-1.47827	3.15944	-0.9341	-0.23864	-2.54673	-3.1908	-1.91579	-3.78663	-1.5872	-0.75052	-1.63306	-1.09603	-0.74924	0.07802	-0.48128	-3.0982	-1.6234	-1.86126	-1.06339	-1.93973	-2.07947	-1.52713	-2.56951	-1.82537	-0.72908	0.12254	1.42625	-0.98128	-2.13542	-2.02437
719	Yuan Chang (Emily Pellegrini)	04_Yuan_Chang__Emily_Pellegrini			sample	Yuan_Chang__Emily_Pellegrini_17	WT-17	mouse tissue	-1.50364	-2.53074	-1.6835	-0.95344	-1.21828	-1.96487	-1.16837	-1.0611	-1.70465	-0.1005	-0.97694	-1.68087	3.44567	-1.09773	-0.3085	-2.78149	-3.43315	-2.12672	-3.96199	-1.58533	-0.72685	-1.72982	-1.28911	-0.98859	-0.08888	-0.61277	-3.29551	-1.67658	-1.94266	-1.24107	-2.05015	-2.24259	-1.58069	-2.57142	-2.02028	-1.02387	-0.1525	1.09835	-1.09931	-2.29339	-2.03345
[truncated: 378 more columns]

## Sheet: NormLinear
								Antibody Name	14-3-3-beta	14-3-3-zeta	4E-BP1	4E-BP1_pS65	4E-BP1_pT37_T46	53BP1	A-Raf	A-Raf_pS299	ACC1	ACC_pS79	AceCS1	ACLY_pS455	ACSL1	ACVRL1	Akt	Akt1	Akt1_pS473	Akt2	Akt2_pS474	Akt_pS473	Akt_pT308	ALKBH5	Ambra1_pS52	AMPK-a2_pS345	AMPKa	AMPKa_pT172	AR	ARID1A	ASNS	Atg3	Atg4B	Atg5	Atg7	ATM	ATM_pS1981	ATP5H	ATR	ATRX	ATR_pS428	Aurora-A	Aurora-ABC_pT288_pT232_pT198
								Antibody Origin	R	R	R	R	R	R	R	R	R	R	R	R	R	R	R	R	R	R	R	R	R	R	R	R	R	R	R	R	R	R	R	R	R	R	R	R	R	R	R	R	R
								Gene Name	YWHAB	YWHAZ	EIF4EBP1	EIF4EBP1	EIF4EBP1	TP53BP1	ARAF	ARAF	ACACA-B	ACACA-B	ACSS2	ACLY	ACSL1	ACVRL1	AKT1/2/3	AKT1	AKT1	AKT2	AKT2	AKT1/2/3	AKT1/2/3	ALKBH5	AMBRA1	PRKAA2	PRKAA1-2	PRKAA1-2	AR	ARID1A	ASNS	ATG3	ATG4B	ATG5	ATG7	ATM	ATM	ATP5PD	ATR	ATRX	ATR	AURKA	AURKA-C
								Validation Status	V	V	V	V	V	V	V	C	C	V	V	V	V	C	V	V	V	V	C	V	V	V	C	V	C	C	V	C	V	V	C	C	V	V	V	V	V	C	C	C	C
								Slide Id	GBL1131157	GBL1131266	GBL1130860	GBL1130861	GBL1130862	GBL1130939	GBL1130986	GBL1131228	GBL1130864	GBL1130863	GBL1131153	GBL1131150	GBL1131149	GBL1131203	GBL1130954	GBL1131100	GBL1131098	GBL1131072	GBL1131099	GBL1130882	GBL1130971	GBL1131260	GBL1131272	GBL1131008	GBL1130865	GBL1130866	GBL1131119	GBL1131023	GBL1131027	GBL1131039	GBL1131066	GBL1131067	GBL1131040	GBL1131010	GBL1131200	GBL1131204	GBL1131206	GBL1131031	GBL1131071	GBL1131136	GBL1131137
								Antibody Name in Heatmap	14-3-3-beta-R-V	14-3-3-zeta-R-V	4E-BP1-R-V	4E-BP1_pS65-R-V	4E-BP1_pT37_T46-R-V	53BP1-R-V	A-Raf-R-V	A-Raf_pS299-R-C	ACC1-R-C	ACC_pS79-R-V	AceCS1-R-V	ACLY_pS455-R-V	ACSL1-R-V	ACVRL1-R-C	Akt-R-V	Akt1-R-V	Akt1_pS473-R-V	Akt2-R-V	Akt2_pS474-R-C	Akt_pS473-R-V	Akt_pT308-R-V	ALKBH5-R-V	Ambra1_pS52-R-C	AMPK-a2_pS345-R-V	AMPKa-R-C	AMPKa_pT172-R-C	AR-R-V	ARID1A-R-C	ASNS-R-V	Atg3-R-V	Atg4B-R-C	Atg5-R-C	Atg7-R-V	ATM-R-V	ATM_pS1981-R-V	ATP5H-R-V	ATR-R-V	ATRX-R-C	ATR_pS428-R-C	Aurora-A-R-C	Aurora-ABC_pT288_pT232_pT198-R-C
								Antigen Id	AGID00100	AGID00101	AGID00001	AGID00002	AGID00003	AGID00120	AGID00194	AGID02191	AGID00005	AGID00004	AGID00408	AGID02114	AGID00404	AGID02144	AGID00146	AGID00348	AGID00346	AGID00316	AGID00347	AGID00028	AGID00170	AGID02215	AGID00287	AGID00236	AGID00006	AGID00007	AGID00371	AGID00260	AGID00264	AGID00276	AGID00309	AGID00310	AGID00277	AGID00242	AGID02142	AGID02145	AGID02150	AGID00268	AGID00315	AGID00391	AGID00392
								Slide no.	1	2	3	4	5	6	7	8	9	10	11	12	13	14	15	16	17	18	19	20	21	22	23	24	25	26	27	28	29	30	31	32	33	34	35	36	37	38	39	40	41
Order	Sample Source	Category_1	Category_2	Category_3	CF1&2 Outliers	Sample Name	Sample description	Sample Type	14-3-3-beta-R-V	14-3-3-zeta-R-V	4E-BP1-R-V	4E-BP1_pS65-R-V	4E-BP1_pT37_T46-R-V	53BP1-R-V	A-Raf-R-V	A-Raf_pS299-R-C	ACC1-R-C	ACC_pS79-R-V	AceCS1-R-V	ACLY_pS455-R-V	ACSL1-R-V	ACVRL1-R-C	Akt-R-V	Akt1-R-V	Akt1_pS473-R-V	Akt2-R-V	Akt2_pS474-R-C	Akt_pS473-R-V	Akt_pT308-R-V	ALKBH5-R-V	Ambra1_pS52-R-C	AMPK-a2_pS345-R-V	AMPKa-R-C	AMPKa_pT172-R-C	AR-R-V	ARID1A-R-C	ASNS-R-V	Atg3-R-V	Atg4B-R-C	Atg5-R-C	Atg7-R-V	ATM-R-V	ATM_pS1981-R-V	ATP5H-R-V	ATR-R-V	ATRX-R-C	ATR_pS428-R-C	Aurora-A-R-C	Aurora-ABC_pT288_pT232_pT198-R-C
									NormLinear	NormLinear	NormLinear	NormLinear	NormLinear	NormLinear	NormLinear	NormLinear	NormLinear	NormLinear	NormLinear	NormLinear	NormLinear	NormLinear	NormLinear	NormLinear	NormLinear	NormLinear	NormLinear	NormLinear	NormLinear	NormLinear	NormLinear	NormLinear	NormLinear	NormLinear	NormLinear	NormLinear	NormLinear	NormLinear	NormLinear	NormLinear	NormLinear	NormLinear	NormLinear	NormLinear	NormLinear	NormLinear	NormLinear	NormLinear	NormLinear
643	Yuan Chang (Emily Pellegrini)	04_Yuan_Chang__Emily_Pellegrini			nominal	Yuan_Chang__Emily_Pellegrini_1	S82D-1	mouse tissue	1.05129	1.00754	0.952955	1.00666	0.835879	0.981907	1.00595	1.04483	0.661248	1.32897	1.00995	1.00935	1.34659	0.986922	0.914224	1.37959	1.08448	1.02475	1.01299	0.913275	0.960693	1.03566	0.985262	1.0312	0.992627	1.06839	1.05486	0.925823	0.856251	0.982911	1.0363	0.942651	0.96399	0.974248	1.02424	0.965346	0.967805	0.91537	1.11074	1.03648	1.06985
644	Yuan Chang (Emily Pellegrini)	04_Yuan_Chang__Emily_Pellegrini			nominal	Yuan_Chang__Emily_Pellegrini_2	S82D-2	mouse tissue	1.05623	0.99185	0.975232	0.959605	0.953473	0.974109	0.954873	1.099	0.668746	1.38139	1.18602	1.01959	2.09878	0.982756	1.03559	1.44132	1.15499	1.12773	1.04066	0.891377	0.947228	0.999921	0.981497	1.12365	0.946878	1.14911	1.06124	0.914165	0.856676	0.975409	1.00178	0.959206	0.901667	1.01095	1.01894	0.980946	0.945549	0.914195	1.14669	1.00006	1.03278
645	Yuan Chang (Emily Pellegrini)	04_Yuan_Chang__Emily_Pellegrini			nominal	Yuan_Chang__Emily_Pellegrini_3	S82D-3	mouse tissue	1.04374	1.04819	0.983709	1.07978	0.857185	1	0.96586	1.11496	0.854295	1.33648	1.30427	1.04986	1.27027	0.964525	0.948509	1.11983	1.08326	1.01152	0.96845	0.872316	0.959024	0.945016	1.05928	1.04322	0.992787	0.980972	0.970783	0.998207	0.924694	0.964474	1.03165	0.976207	0.945607	0.966193	1.05826	1.0071	0.966787	0.918415	1.12311	1.02889	1.039
646	Yuan Chang (Emily Pellegrini)	04_Yuan_Chang__Emily_Pellegrini			nominal	Yuan_Chang__Emily_Pellegrini_4	S82D-4	mouse tissue	1.04794	1.03774	0.929519	0.993108	0.946414	0.950688	0.951906	1.12396	0.757228	0.921598	0.941042	1.08228	0.772916	1.03078	0.917638	0.945835	0.957256	0.956545	0.904525	0.847372	0.931239	0.943801	1.07606	0.946039	1.07174	0.926709	0.948569	0.91509	1.01776	0.968973	0.951458	0.930464	0.943462	0.968737	1.12561	1.01872	1.07867	0.973817	1.02028	1.02184	1.07454
670	Yuan Chang (Emily Pellegrini)	04_Yuan_Chang__Emily_Pellegrini			nominal	Yuan_Chang__Emily_Pellegrini_6	WT-6	mouse tissue	0.974517	0.929278	0.984127	0.974951	1.15912	1.03813	0.938605	0.898451	1.09922	1.25714	1.28063	0.940563	1.22216	0.940111	1.11325	1.2483	1.07118	1.09061	0.996998	0.910737	0.901615	0.923398	0.906912	0.978824	0.980201	1.01268	0.989584	1.08297	1.00125	1.03065	1.0382	1.02649	0.973941	1.0573	0.949392	1.06023	0.985572	0.965603	1.01266	1.04368	0.999657
671	Yuan Chang (Emily Pellegrini)	04_Yuan_Chang__Emily_Pellegrini			nominal	Yuan_Chang__Emily_Pellegrini_7	WT-7	mouse tissue	1.01225	0.971475	1.00905	0.969571	1.07381	1.12005	0.986811	0.934967	1.25384	1.64445	1.20832	0.910817	1.26294	0.974018	1.21814	1.05265	0.806816	1.0034	0.915657	0.871464	0.894504	0.927475	0.964459	1.04842	0.945524	1.10836	0.99114	1.13369	0.983269	1.02555	0.883351	1.09493	1.09676	1.07809	0.904568	0.994561	1.03703	0.923599	0.985959	0.926799	1.02771
672	Yuan Chang (Emily Pellegrini)	04_Yuan_Chang__Emily_Pellegrini			nominal	Yuan_Chang__Emily_Pellegrini_8	WT-8	mouse tissue	1.0588	0.983071	1.06374	1.05191	1.16065	1.08072	1.059	1.00866	1.18802	1.43743	1.3865	0.971692	1.08123	1.00159	1.11179	0.858687	0.7805	0.889249	0.780991	1.01078	0.979915	1.09001	0.999349	1.05713	0.978406	1.01355	1.0414	1.10101	1.16555	0.94384	0.991577	1.02309	1.10458	1.05321	0.960822	0.985693	0.956588	1.0061	0.983228	0.921144	0.946255
692	Yuan Chang (Emily Pellegrini)	04_Yuan_Chang__Emily_Pellegrini			nominal	Yuan_Chang__Emily_Pellegrini_9	S82D-9	mouse tissue	0.98245	0.998434	1.00804	0.938045	1.13148	1.00571	0.884434	0.98335	1.08502	0.826586	1.03137	0.896884	1.14436	1.00317	1.03094	1.4401	1.22364	1.10551	1.39889	1.23368	1.08325	1.02863	0.918583	1.01062	1.02236	1.02877	1.09908	0.945338	0.99358	1.00799	1.07922	1.05931	1.04029	0.996073	0.967921	1.05176	0.959524	0.84929	1.11092	0.984149	1.01115
693	Yuan Chang (Emily Pellegrini)	04_Yuan_Chang__Emily_Pellegrini			nominal	Yuan_Chang__Emily_Pellegrini_10	S82D-10	mouse tissue	1.01336	0.991105	1.00676	0.929012	1.05067	0.983476	1.01349	1.01607	1.03927	0.621987	0.626588	0.872413	0.478752	1.04967	0.97055	1.0219	1.03283	1.07423	1.09388	1.2481	1.09104	0.972872	0.957791	0.918714	1.13098	0.843755	0.997433	0.909214	0.998219	1.11869	0.806429	0.930462	0.938874	0.952773	0.967211	1.02096	1.16411	1.34542	0.881267	0.969229	0.998824
694	Yuan Chang (Emily Pellegrini)	04_Yuan_Chang__Emily_Pellegrini			nominal	Yuan_Chang__Emily_Pellegrini_11	S82D-11	mouse tissue	0.962025	1.12243	1.0442	0.851194	1.21703	1.06226	0.931029	0.914299	1.9252	1.12144	1.0801	0.8368	0.941668	1.04158	1.26336	1.29459	0.973244	1.20521	1.11425	1.3097	1.08072	0.94885	0.905956	1.02854	1.08844	1.17576	0.968364	1.071	1.22033	1.02874	0.852463	1.06626	1.13227	1.02795	0.866188	1.15357	1.02485	1.13012	0.761376	1.00269	0.923551
696	Yuan Chang (Emily Pellegrini)	04_Yuan_Chang__Emily_Pellegrini			nominal	Yuan_Chang__Emily_Pellegrini_13	S82D-13	mouse tissue	1.10479	1.02758	0.979842	1.14642	0.98973	1.06538	1.17469	0.853685	0.947773	0.767157	1.09047	1.08856	0.583942	0.95913	0.946675	0.811006	0.808332	0.806401	0.814726	1.16352	1.05538	1.12929	1.01517	0.991109	1.10807	0.918558	0.960867	1.07263	1.13802	0.875144	0.865488	0.999665	0.960509	1.02427	1.08953	0.917099	1.02886	0.928669	0.960327	1.04878	1.11528
716	Yuan Chang (Emily Pellegrini)	04_Yuan_Chang__Emily_Pellegrini			nominal	Yuan_Chang__Emily_Pellegrini_14	WT-14	mouse tissue	0.993902	0.913983	1.03016	0.885097	0.988984	0.995477	0.996089	0.983207	1.25256	0.696708	0.939365	0.783151	1.22212	1.00044	1.05723	3.08125	1.15434	1.24452	1.20679	1.0867	1.06273	0.834608	0.897237	0.976632	0.964067	0.839117	1.07219	1.06434	0.893071	1.13558	1.02324	1.16161	1.07584	1.04973	0.858846	1.0642	1.02408	1.02171	0.945637	0.968168	0.878906
717	Yuan Chang (Emily Pellegrini)	04_Yuan_Chang__Emily_Pellegrini			nominal	Yuan_Chang__Emily_Pellegrini_15	WT-15	mouse tissue	0.946142	0.978228	0.970135	0.980685	0.967184	1.01387	1.00872	0.959877	1.16167	1.23511	0.992144	1.02323	1.18933	0.96807	1.01541	1.23211	1.1121	1.03177	1.0335	1.19428	1.03961	0.944364	0.971762	0.969572	1.03425	1.0093	1.02196	1.09504	1.09136	1.02397	1.03779	0.975614	1.0456	0.907832	0.996005	0.977518	1.00481	1.06076	1.04933	0.95718	1.014
718	Yuan Chang (Emily Pellegrini)	04_Yuan_Chang__Emily_Pellegrini			nominal	Yuan_Chang__Emily_Pellegrini_16	WT-16	mouse tissue	1.01083	1.00699	1.02783	1.03158	1.07459	0.979775	1.04144	1.09759	0.795023	0.774737	0.853972	1.03373	0.706701	0.937183	0.867205	0.882176	1.00857	0.853873	0.949343	0.991068	0.962523	0.946565	1.0557	1.05828	1.03768	0.912665	0.994424	0.976238	1.0726	1.00005	0.999363	0.986001	0.93952	0.905293	1.0518	1.04917	1.06653	1.07154	1.05486	0.987588	0.988378
719	Yuan Chang (Emily Pellegrini)	04_Yuan_Chang__Emily_Pellegrini			nominal	Yuan_Chang__Emily_Pellegrini_17	WT-17	mouse tissue	1.04972	0.936093	0.989648	1.09668	1.02245	1.01619	1.11496	1.07791	0.790463	0.880339	0.959153	0.991852	0.951539	0.923833	0.91226	0.827775	0.941405	0.814561	0.928243	1.0957	1.08035	0.977349	1.01964	0.989864	1.02058	0.919932	0.95764	1.0389	1.11934	0.976255	1.02214	0.9723	0.999562	0.998253	1.01458	0.944345	0.973204	0.942604	1.07323	0.977348	1.08447
[truncated: 380 more columns]

## Sheet: NormLog2
								Antibody Name	14-3-3-beta	14-3-3-zeta	4E-BP1	4E-BP1_pS65	4E-BP1_pT37_T46	53BP1	A-Raf	A-Raf_pS299	ACC1	ACC_pS79	AceCS1	ACLY_pS455	ACSL1	ACVRL1	Akt	Akt1	Akt1_pS473	Akt2	Akt2_pS474	Akt_pS473	Akt_pT308	ALKBH5	Ambra1_pS52	AMPK-a2_pS345	AMPKa	AMPKa_pT172	AR	ARID1A	ASNS	Atg3	Atg4B	Atg5	Atg7	ATM	ATM_pS1981	ATP5H	ATR	ATRX	ATR_pS428	Aurora-A	Aurora-ABC_pT288_pT232_pT198
								Antibody Origin	R	R	R	R	R	R	R	R	R	R	R	R	R	R	R	R	R	R	R	R	R	R	R	R	R	R	R	R	R	R	R	R	R	R	R	R	R	R	R	R	R
								Gene Name	YWHAB	YWHAZ	EIF4EBP1	EIF4EBP1	EIF4EBP1	TP53BP1	ARAF	ARAF	ACACA-B	ACACA-B	ACSS2	ACLY	ACSL1	ACVRL1	AKT1/2/3	AKT1	AKT1	AKT2	AKT2	AKT1/2/3	AKT1/2/3	ALKBH5	AMBRA1	PRKAA2	PRKAA1-2	PRKAA1-2	AR	ARID1A	ASNS	ATG3	ATG4B	ATG5	ATG7	ATM	ATM	ATP5PD	ATR	ATRX	ATR	AURKA	AURKA-C
								Validation Status	V	V	V	V	V	V	V	C	C	V	V	V	V	C	V	V	V	V	C	V	V	V	C	V	C	C	V	C	V	V	C	C	V	V	V	V	V	C	C	C	C
								Slide Id	GBL1131157	GBL1131266	GBL1130860	GBL1130861	GBL1130862	GBL1130939	GBL1130986	GBL1131228	GBL1130864	GBL1130863	GBL1131153	GBL1131150	GBL1131149	GBL1131203	GBL1130954	GBL1131100	GBL1131098	GBL1131072	GBL1131099	GBL1130882	GBL1130971	GBL1131260	GBL1131272	GBL1131008	GBL1130865	GBL1130866	GBL1131119	GBL1131023	GBL1131027	GBL1131039	GBL1131066	GBL1131067	GBL1131040	GBL1131010	GBL1131200	GBL1131204	GBL1131206	GBL1131031	GBL1131071	GBL1131136	GBL1131137
								Antibody Name in Heatmap	14-3-3-beta-R-V	14-3-3-zeta-R-V	4E-BP1-R-V	4E-BP1_pS65-R-V	4E-BP1_pT37_T46-R-V	53BP1-R-V	A-Raf-R-V	A-Raf_pS299-R-C	ACC1-R-C	ACC_pS79-R-V	AceCS1-R-V	ACLY_pS455-R-V	ACSL1-R-V	ACVRL1-R-C	Akt-R-V	Akt1-R-V	Akt1_pS473-R-V	Akt2-R-V	Akt2_pS474-R-C	Akt_pS473-R-V	Akt_pT308-R-V	ALKBH5-R-V	Ambra1_pS52-R-C	AMPK-a2_pS345-R-V	AMPKa-R-C	AMPKa_pT172-R-C	AR-R-V	ARID1A-R-C	ASNS-R-V	Atg3-R-V	Atg4B-R-C	Atg5-R-C	Atg7-R-V	ATM-R-V	ATM_pS1981-R-V	ATP5H-R-V	ATR-R-V	ATRX-R-C	ATR_pS428-R-C	Aurora-A-R-C	Aurora-ABC_pT288_pT232_pT198-R-C
								Antigen Id	AGID00100	AGID00101	AGID00001	AGID00002	AGID00003	AGID00120	AGID00194	AGID02191	AGID00005	AGID00004	AGID00408	AGID02114	AGID00404	AGID02144	AGID00146	AGID00348	AGID00346	AGID00316	AGID00347	AGID00028	AGID00170	AGID02215	AGID00287	AGID00236	AGID00006	AGID00007	AGID00371	AGID00260	AGID00264	AGID00276	AGID00309	AGID00310	AGID00277	AGID00242	AGID02142	AGID02145	AGID02150	AGID00268	AGID00315	AGID00391	AGID00392
								Slide no.	1	2	3	4	5	6	7	8	9	10	11	12	13	14	15	16	17	18	19	20	21	22	23	24	25	26	27	28	29	30	31	32	33	34	35	36	37	38	39	40	41
Order	Sample Source	Category_1	Category_2	Category_3	Sample	Sample Name	Sample description	Sample Type	14-3-3-beta-R-V	14-3-3-zeta-R-V	4E-BP1-R-V	4E-BP1_pS65-R-V	4E-BP1_pT37_T46-R-V	53BP1-R-V	A-Raf-R-V	A-Raf_pS299-R-C	ACC1-R-C	ACC_pS79-R-V	AceCS1-R-V	ACLY_pS455-R-V	ACSL1-R-V	ACVRL1-R-C	Akt-R-V	Akt1-R-V	Akt1_pS473-R-V	Akt2-R-V	Akt2_pS474-R-C	Akt_pS473-R-V	Akt_pT308-R-V	ALKBH5-R-V	Ambra1_pS52-R-C	AMPK-a2_pS345-R-V	AMPKa-R-C	AMPKa_pT172-R-C	AR-R-V	ARID1A-R-C	ASNS-R-V	Atg3-R-V	Atg4B-R-C	Atg5-R-C	Atg7-R-V	ATM-R-V	ATM_pS1981-R-V	ATP5H-R-V	ATR-R-V	ATRX-R-C	ATR_pS428-R-C	Aurora-A-R-C	Aurora-ABC_pT288_pT232_pT198-R-C
									NormLog2	NormLog2	NormLog2	NormLog2	NormLog2	NormLog2	NormLog2	NormLog2	NormLog2	NormLog2	NormLog2	NormLog2	NormLog2	NormLog2	NormLog2	NormLog2	NormLog2	NormLog2	NormLog2	NormLog2	NormLog2	NormLog2	NormLog2	NormLog2	NormLog2	NormLog2	NormLog2	NormLog2	NormLog2	NormLog2	NormLog2	NormLog2	NormLog2	NormLog2	NormLog2	NormLog2	NormLog2	NormLog2	NormLog2	NormLog2	NormLog2
643	Yuan Chang (Emily Pellegrini)	04_Yuan_Chang__Emily_Pellegrini			sample	Yuan_Chang__Emily_Pellegrini_1	S82D-1	mouse tissue	0.0721632	0.0108364	-0.0695193	0.00957569	-0.258633	-0.0263424	0.00856396	0.0632749	-0.596737	0.410303	0.0142852	0.0134302	0.429307	-0.0189926	-0.12938	0.464243	0.11701	0.0352684	0.0186266	-0.130879	-0.0578529	0.0505484	-0.0214212	0.0443246	-0.0106762	0.0954422	0.0770482	-0.111191	-0.223895	-0.0248677	0.0514456	-0.085204	-0.0529097	-0.0376393	0.0345491	-0.0508813	-0.0472123	-0.127574	0.151517	0.0516965	0.097409
644	Yuan Chang (Emily Pellegrini)	04_Yuan_Chang__Emily_Pellegrini			sample	Yuan_Chang__Emily_Pellegrini_2	S82D-2	mouse tissue	0.0789302	-0.0118065	-0.0361822	-0.0594872	-0.0687364	-0.0378454	-0.066619	0.136192	-0.58047	0.46612	0.246122	0.0279873	1.06955	-0.0250956	0.0504574	0.527391	0.207877	0.173415	0.0575037	-0.165892	-0.0782159	-0.000114528	-0.0269441	0.168192	-0.0787491	0.200519	0.0857553	-0.129474	-0.223178	-0.0359206	0.00257263	-0.060087	-0.149333	0.0157078	0.0270762	-0.0277542	-0.0807753	-0.129427	0.197474	8.35916e-05	0.0465361
645	Yuan Chang (Emily Pellegrini)	04_Yuan_Chang__Emily_Pellegrini			sample	Yuan_Chang__Emily_Pellegrini_3	S82D-3	mouse tissue	0.0617556	0.0678988	-0.0236969	0.110738	-0.222321	0	-0.0501136	0.156987	-0.227195	0.418436	0.383238	0.0701926	0.34513	-0.0521102	-0.0762673	0.163286	0.115382	0.0165308	-0.0462509	-0.197077	-0.0603605	-0.0815892	0.0830812	0.061037	-0.0104438	-0.0277154	-0.0427794	-0.00258856	-0.112953	-0.0521853	0.044948	-0.0347416	-0.0806873	-0.0496169	0.0816915	0.0102011	-0.0487299	-0.122781	0.167499	0.0410889	0.0551914
646	Yuan Chang (Emily Pellegrini)	04_Yuan_Chang__Emily_Pellegrini			sample	Yuan_Chang__Emily_Pellegrini_4	S82D-4	mouse tissue	0.0675495	0.0534427	-0.105443	-0.009978	-0.0794572	-0.0729561	-0.0711097	0.168591	-0.401201	-0.11779	-0.0876685	0.114077	-0.371617	0.0437337	-0.124003	-0.0803402	-0.0630238	-0.0640953	-0.144767	-0.238933	-0.102777	-0.0834453	0.105765	-0.0800291	0.0999601	-0.109812	-0.0761755	-0.128015	0.0253914	-0.0454714	-0.0717881	-0.103978	-0.0839634	-0.045823	0.170705	0.026755	0.109254	-0.0382774	0.0289633	0.0311728	0.103715
670	Yuan Chang (Emily Pellegrini)	04_Yuan_Chang__Emily_Pellegrini			sample	Yuan_Chang__Emily_Pellegrini_6	WT-6	mouse tissue	-0.0372407	-0.105817	-0.0230831	-0.0365981	0.213033	0.0539938	-0.0914099	-0.154489	0.136479	0.33015	0.356851	-0.0884036	0.289433	-0.0890964	0.154777	0.31997	0.0992061	0.125135	-0.00433718	-0.134893	-0.149417	-0.114975	-0.140965	-0.0308792	-0.02885	0.0181784	-0.0151056	0.114995	0.00180125	0.0435485	0.0540817	0.0377222	-0.0380936	0.0803869	-0.0749247	0.0843749	-0.0209661	-0.0504975	0.0181431	0.0616827	-0.000494821
671	Yuan Chang (Emily Pellegrini)	04_Yuan_Chang__Emily_Pellegrini			sample	Yuan_Chang__Emily_Pellegrini_7	WT-7	mouse tissue	0.0175656	-0.0417512	0.0130031	-0.0445819	0.102739	0.16356	-0.0191536	-0.0970127	0.326355	0.717606	0.273008	-0.134767	0.33679	-0.0379802	0.284683	0.0740259	-0.309688	0.00489083	-0.127121	-0.198487	-0.160841	-0.108619	-0.0522088	0.068217	-0.0808138	0.148425	-0.0128394	0.181021	-0.0243425	0.0363947	-0.178942	0.130838	0.133243	0.108483	-0.144698	-0.00786888	0.0524601	-0.114661	-0.0204006	-0.109671	0.0394314
672	Yuan Chang (Emily Pellegrini)	04_Yuan_Chang__Emily_Pellegrini			sample	Yuan_Chang__Emily_Pellegrini_8	WT-8	mouse tissue	0.0824346	-0.0246321	0.0891421	0.0730071	0.214928	0.111999	0.0827054	0.0124463	0.248554	0.523495	0.471447	-0.0414284	0.112679	0.0022888	0.152882	-0.219795	-0.357529	-0.16934	-0.356622	0.015462	-0.0292715	0.12434	-0.000939758	0.080146	-0.0314948	0.0194236	0.0585297	0.13883	0.221016	-0.0833863	-0.012203	0.0329274	0.143502	0.0747921	-0.0576595	-0.0207899	-0.0640309	0.00877772	-0.0244016	-0.118502	-0.0796996
692	Yuan Chang (Emily Pellegrini)	04_Yuan_Chang__Emily_Pellegrini			sample	Yuan_Chang__Emily_Pellegrini_9	S82D-9	mouse tissue	-0.0255441	-0.00226086	0.0115534	-0.0922716	0.178209	0.00822029	-0.177173	-0.0242224	0.117716	-0.274764	0.0445679	-0.157007	0.19454	0.00456009	0.043963	0.526166	0.291183	0.144711	0.484279	0.302973	0.11536	0.0407211	-0.122518	0.0152473	0.0318965	0.0409249	0.136301	-0.0810983	-0.00929222	0.011475	0.109988	0.0831287	0.056983	-0.00567658	-0.0470382	0.0728014	-0.0596096	-0.235671	0.15175	-0.0230508	0.0159917
693	Yuan Chang (Emily Pellegrini)	04_Yuan_Chang__Emily_Pellegrini			sample	Yuan_Chang__Emily_Pellegrini_10	S82D-10	mouse tissue	0.0191467	-0.01289	0.00972423	-0.106231	0.07131	-0.0240389	0.0193375	0.0229984	0.0555765	-0.685043	-0.674411	-0.196916	-1.06265	0.0699409	-0.0431261	0.031247	0.0466034	0.103302	0.12946	0.319734	0.125711	-0.0396781	-0.0622177	-0.122312	0.177567	-0.245104	-0.00370824	-0.137307	-0.0025714	0.161806	-0.310381	-0.10398	-0.0909962	-0.0697958	-0.0480974	0.0299222	0.219221	0.42806	-0.18235	-0.0450899	-0.00169747
694	Yuan Chang (Emily Pellegrini)	04_Yuan_Chang__Emily_Pellegrini			sample	Yuan_Chang__Emily_Pellegrini_11	S82D-11	mouse tissue	-0.0558531	0.16662	0.0623945	-0.232441	0.28336	0.0871413	-0.103102	-0.129261	0.945007	0.165347	0.111159	-0.257046	-0.0867091	0.0587711	0.337264	0.372497	-0.0391263	0.269282	0.15607	0.389234	0.111991	-0.0757478	-0.142487	0.0405983	0.122258	0.233596	-0.046378	0.0989528	0.287269	0.0408761	-0.230291	0.0925597	0.179224	0.0397645	-0.207247	0.206102	0.0354114	0.17647	-0.393319	0.00387029	-0.114737
696	Yuan Chang (Emily Pellegrini)	04_Yuan_Chang__Emily_Pellegrini			sample	Yuan_Chang__Emily_Pellegrini_13	S82D-13	mouse tissue	0.143774	0.039257	-0.0293788	0.197136	-0.0148929	0.0913681	0.232275	-0.228225	-0.0773865	-0.382406	0.124956	0.122421	-0.776102	-0.0602021	-0.0790591	-0.302216	-0.30698	-0.310431	-0.295613	0.218491	0.0777576	0.175419	0.0217194	-0.0128849	0.148044	-0.122557	-0.0575912	0.10115	0.186526	-0.192407	-0.208414	-0.000483473	-0.0581292	0.0345913	0.12371	-0.124851	0.0410482	-0.106763	-0.0584025	0.0687171	0.15741
716	Yuan Chang (Emily Pellegrini)	04_Yuan_Chang__Emily_Pellegrini			sample	Yuan_Chang__Emily_Pellegrini_14	WT-14	mouse tissue	-0.00882473	-0.129761	0.0428728	-0.176092	-0.0159814	-0.0065403	-0.00565392	-0.024433	0.324885	-0.521375	-0.0902427	-0.352638	0.289389	0.000629495	0.0802924	1.62352	0.207072	0.315591	0.271179	0.119953	0.0877792	-0.260829	-0.156439	-0.0341133	-0.0527941	-0.253056	0.10056	0.0899611	-0.163153	0.183424	0.0331477	0.216128	0.105462	0.0700228	-0.219529	0.0897708	0.0343298	0.0309884	-0.0806409	-0.0466714	-0.186219
717	Yuan Chang (Emily Pellegrini)	04_Yuan_Chang__Emily_Pellegrini			sample	Yuan_Chang__Emily_Pellegrini_15	WT-15	mouse tissue	-0.0798708	-0.0317576	-0.0437433	-0.0281383	-0.0481375	0.0198736	0.01253	-0.0590791	0.216199	0.304639	-0.0113788	0.0331362	0.250153	-0.0468166	0.0220663	0.301129	0.153286	0.0451244	0.0475426	0.256137	0.0560431	-0.0825856	-0.0413252	-0.0445794	0.0485898	0.0133582	0.0313342	0.130985	0.126131	0.0341683	0.0535116	-0.035618	0.0643263	-0.139503	-0.00577491	-0.0328053	0.00692367	0.0850923	0.069463	-0.0631375	0.020055
718	Yuan Chang (Emily Pellegrini)	04_Yuan_Chang__Emily_Pellegrini			sample	Yuan_Chang__Emily_Pellegrini_16	WT-16	mouse tissue	0.0155384	0.0100516	0.0395959	0.0448609	0.103792	-0.0294772	0.0585792	0.13434	-0.330932	-0.368221	-0.22774	0.0478654	-0.500828	-0.0935974	-0.205554	-0.180861	0.0123051	-0.227906	-0.0749982	-0.0129442	-0.0551077	-0.0792264	0.078204	0.0817198	0.053359	-0.131843	-0.00806657	-0.0346958	0.10111	7.74959e-05	-0.000919236	-0.0203388	-0.0900045	-0.143544	0.0728543	0.0692439	0.0929229	0.0996915	0.0770522	-0.0180183	-0.0168658
719	Yuan Chang (Emily Pellegrini)	04_Yuan_Chang__Emily_Pellegrini			sample	Yuan_Chang__Emily_Pellegrini_17	WT-17	mouse tissue	0.0700102	-0.0952765	-0.0150122	0.133143	0.0320336	0.0231747	0.156991	0.108242	-0.33923	-0.18387	-0.0601677	-0.0118027	-0.0716658	-0.114296	-0.132483	-0.272689	-0.087113	-0.295905	-0.107426	0.131858	0.111494	-0.0330545	0.0280559	-0.0146983	0.0293909	-0.120401	-0.0624447	0.0550561	0.162642	-0.0346706	0.0315926	-0.0405269	-0.000632662	-0.00252221	0.0208762	-0.0826142	-0.0391852	-0.0852766	0.101954	-0.0330564	0.116986
[truncated: 378 more columns]

## Sheet: NormLog2_MedianCentered
								Antibody Name	14-3-3-beta	14-3-3-zeta	4E-BP1	4E-BP1_pS65	4E-BP1_pT37_T46	53BP1	A-Raf	A-Raf_pS299	ACC1	ACC_pS79	AceCS1	ACLY_pS455	ACSL1	ACVRL1	Akt	Akt1	Akt1_pS473	Akt2	Akt2_pS474	Akt_pS473	Akt_pT308	ALKBH5	Ambra1_pS52	AMPK-a2_pS345	AMPKa	AMPKa_pT172	AR	ARID1A	ASNS	Atg3	Atg4B	Atg5	Atg7	ATM	ATM_pS1981	ATP5H	ATR	ATRX	ATR_pS428	Aurora-A	Aurora-ABC_pT288_pT232_pT198
								Antibody Origin	R	R	R	R	R	R	R	R	R	R	R	R	R	R	R	R	R	R	R	R	R	R	R	R	R	R	R	R	R	R	R	R	R	R	R	R	R	R	R	R	R
								Gene Name	YWHAB	YWHAZ	EIF4EBP1	EIF4EBP1	EIF4EBP1	TP53BP1	ARAF	ARAF	ACACA-B	ACACA-B	ACSS2	ACLY	ACSL1	ACVRL1	AKT1/2/3	AKT1	AKT1	AKT2	AKT2	AKT1/2/3	AKT1/2/3	ALKBH5	AMBRA1	PRKAA2	PRKAA1-2	PRKAA1-2	AR	ARID1A	ASNS	ATG3	ATG4B	ATG5	ATG7	ATM	ATM	ATP5PD	ATR	ATRX	ATR	AURKA	AURKA-C
								Validation Status	V	V	V	V	V	V	V	C	C	V	V	V	V	C	V	V	V	V	C	V	V	V	C	V	C	C	V	C	V	V	C	C	V	V	V	V	V	C	C	C	C
								Slide Id	GBL1131157	GBL1131266	GBL1130860	GBL1130861	GBL1130862	GBL1130939	GBL1130986	GBL1131228	GBL1130864	GBL1130863	GBL1131153	GBL1131150	GBL1131149	GBL1131203	GBL1130954	GBL1131100	GBL1131098	GBL1131072	GBL1131099	GBL1130882	GBL1130971	GBL1131260	GBL1131272	GBL1131008	GBL1130865	GBL1130866	GBL1131119	GBL1131023	GBL1131027	GBL1131039	GBL1131066	GBL1131067	GBL1131040	GBL1131010	GBL1131200	GBL1131204	GBL1131206	GBL1131031	GBL1131071	GBL1131136	GBL1131137
								Antibody Name in Heatmap	14-3-3-beta-R-V	14-3-3-zeta-R-V	4E-BP1-R-V	4E-BP1_pS65-R-V	4E-BP1_pT37_T46-R-V	53BP1-R-V	A-Raf-R-V	A-Raf_pS299-R-C	ACC1-R-C	ACC_pS79-R-V	AceCS1-R-V	ACLY_pS455-R-V	ACSL1-R-V	ACVRL1-R-C	Akt-R-V	Akt1-R-V	Akt1_pS473-R-V	Akt2-R-V	Akt2_pS474-R-C	Akt_pS473-R-V	Akt_pT308-R-V	ALKBH5-R-V	Ambra1_pS52-R-C	AMPK-a2_pS345-R-V	AMPKa-R-C	AMPKa_pT172-R-C	AR-R-V	ARID1A-R-C	ASNS-R-V	Atg3-R-V	Atg4B-R-C	Atg5-R-C	Atg7-R-V	ATM-R-V	ATM_pS1981-R-V	ATP5H-R-V	ATR-R-V	ATRX-R-C	ATR_pS428-R-C	Aurora-A-R-C	Aurora-ABC_pT288_pT232_pT198-R-C
								Antigen Id	AGID00100	AGID00101	AGID00001	AGID00002	AGID00003	AGID00120	AGID00194	AGID02191	AGID00005	AGID00004	AGID00408	AGID02114	AGID00404	AGID02144	AGID00146	AGID00348	AGID00346	AGID00316	AGID00347	AGID00028	AGID00170	AGID02215	AGID00287	AGID00236	AGID00006	AGID00007	AGID00371	AGID00260	AGID00264	AGID00276	AGID00309	AGID00310	AGID00277	AGID00242	AGID02142	AGID02145	AGID02150	AGID00268	AGID00315	AGID00391	AGID00392
								Slide no.	1	2	3	4	5	6	7	8	9	10	11	12	13	14	15	16	17	18	19	20	21	22	23	24	25	26	27	28	29	30	31	32	33	34	35	36	37	38	39	40	41
Order	Sample Source	Category_1	Category_2	Category_3	Sample	Sample Name	Sample description	Sample Type	14-3-3-beta-R-V	14-3-3-zeta-R-V	4E-BP1-R-V	4E-BP1_pS65-R-V	4E-BP1_pT37_T46-R-V	53BP1-R-V	A-Raf-R-V	A-Raf_pS299-R-C	ACC1-R-C	ACC_pS79-R-V	AceCS1-R-V	ACLY_pS455-R-V	ACSL1-R-V	ACVRL1-R-C	Akt-R-V	Akt1-R-V	Akt1_pS473-R-V	Akt2-R-V	Akt2_pS474-R-C	Akt_pS473-R-V	Akt_pT308-R-V	ALKBH5-R-V	Ambra1_pS52-R-C	AMPK-a2_pS345-R-V	AMPKa-R-C	AMPKa_pT172-R-C	AR-R-V	ARID1A-R-C	ASNS-R-V	Atg3-R-V	Atg4B-R-C	Atg5-R-C	Atg7-R-V	ATM-R-V	ATM_pS1981-R-V	ATP5H-R-V	ATR-R-V	ATRX-R-C	ATR_pS428-R-C	Aurora-A-R-C	Aurora-ABC_pT288_pT232_pT198-R-C
									Median-Centered	Median-Centered	Median-Centered	Median-Centered	Median-Centered	Median-Centered	Median-Centered	Median-Centered	Median-Centered	Median-Centered	Median-Centered	Median-Centered	Median-Centered	Median-Centered	Median-Centered	Median-Centered	Median-Centered	Median-Centered	Median-Centered	Median-Centered	Median-Centered	Median-Centered	Median-Centered	Median-Centered	Median-Centered	Median-Centered	Median-Centered	Median-Centered	Median-Centered	Median-Centered	Median-Centered	Median-Centered	Median-Centered	Median-Centered	Median-Centered	Median-Centered	Median-Centered	Median-Centered	Median-Centered	Median-Centered	Median-Centered
643	Yuan Chang (Emily Pellegrini)	04_Yuan_Chang__Emily_Pellegrini			sample	Yuan_Chang__Emily_Pellegrini_1	S82D-1	mouse tissue	0.0513197	0.0231847	-0.0668753	0.0382035	-0.291158	-0.0403894	0.00710894	0.0492953	-0.658568	0.386525	-0.0385803	0.0400457	0.408801	-0.00932851	-0.162394	0.411607	0.0875556	0.00670103	0.0515453	-0.132138	-0.0451147	0.108261	0.00276147	0.0502412	-0.0234621	0.102621	0.0860434	-0.1837	-0.237491	-0.0216066	0.0580067	-0.0680261	-0.0124421	-0.0335399	0.0609556	-0.0693594	-0.0820829	-0.112824	0.152646	0.0606639	0.0793856
644	Yuan Chang (Emily Pellegrini)	04_Yuan_Chang__Emily_Pellegrini			sample	Yuan_Chang__Emily_Pellegrini_2	S82D-2	mouse tissue	0.0580868	0.000541768	-0.0335382	-0.0308594	-0.10126	-0.0518923	-0.068074	0.122212	-0.642301	0.442342	0.193257	0.0546028	1.04905	-0.0154314	0.0174427	0.474754	0.178423	0.144848	0.0904223	-0.167151	-0.0654776	0.0575984	-0.00276147	0.174108	-0.091535	0.207698	0.0947505	-0.201983	-0.236774	-0.0326595	0.00913375	-0.042909	-0.108865	0.0198072	0.0534827	-0.0462323	-0.115646	-0.114677	0.198603	0.00905093	0.0285127
645	Yuan Chang (Emily Pellegrini)	04_Yuan_Chang__Emily_Pellegrini			sample	Yuan_Chang__Emily_Pellegrini_3	S82D-3	mouse tissue	0.0409121	0.0802471	-0.0210529	0.139366	-0.254845	-0.0140469	-0.0515686	0.143008	-0.289026	0.394657	0.330372	0.0968082	0.324623	-0.0424461	-0.109282	0.110649	0.0859281	-0.0120365	-0.0133323	-0.198336	-0.0476223	-0.0238762	0.107264	0.0669536	-0.0232296	-0.0205368	-0.0337841	-0.0750972	-0.126549	-0.0489241	0.0515091	-0.0175637	-0.0402196	-0.0455175	0.108098	-0.00827695	-0.0836005	-0.108031	0.168628	0.0500563	0.0371681
646	Yuan Chang (Emily Pellegrini)	04_Yuan_Chang__Emily_Pellegrini			sample	Yuan_Chang__Emily_Pellegrini_4	S82D-4	mouse tissue	0.046706	0.065791	-0.102799	0.0186498	-0.111981	-0.087003	-0.0725647	0.154612	-0.463032	-0.141569	-0.140534	0.140692	-0.392123	0.0533978	-0.157018	-0.132977	-0.092478	-0.0926627	-0.111848	-0.240192	-0.0900384	-0.0257323	0.129948	-0.0741125	0.0871743	-0.102633	-0.0671802	-0.200523	0.0117951	-0.0422102	-0.065227	-0.0867998	-0.0434957	-0.0417236	0.197112	0.00827695	0.0743834	-0.0235276	0.030092	0.0401402	0.085692
670	Yuan Chang (Emily Pellegrini)	04_Yuan_Chang__Emily_Pellegrini			sample	Yuan_Chang__Emily_Pellegrini_6	WT-6	mouse tissue	-0.0580841	-0.0934691	-0.0204391	-0.00797033	0.180509	0.0399468	-0.0928649	-0.168468	0.0746479	0.306371	0.303986	-0.0617881	0.268927	-0.0794323	0.121762	0.267333	0.0697518	0.0965672	0.0285815	-0.136152	-0.136678	-0.0572625	-0.116782	-0.0249626	-0.0416359	0.025357	-0.00611039	0.0424866	-0.0117951	0.0468096	0.0606429	0.0549001	0.00237412	0.0844863	-0.0485182	0.0658968	-0.0558368	-0.0357477	0.0192719	0.07065	-0.0185182
671	Yuan Chang (Emily Pellegrini)	04_Yuan_Chang__Emily_Pellegrini			sample	Yuan_Chang__Emily_Pellegrini_7	WT-7	mouse tissue	-0.00327786	-0.0294029	0.0156471	-0.0159541	0.0702149	0.149513	-0.0206086	-0.110992	0.264524	0.693827	0.220142	-0.108152	0.316283	-0.0283161	0.251668	0.0213894	-0.339142	-0.0236765	-0.0942023	-0.199746	-0.148102	-0.0509062	-0.0280261	0.0741336	-0.0935996	0.155603	-0.00384415	0.108513	-0.0379388	0.0396559	-0.172381	0.148016	0.17371	0.112583	-0.118292	-0.0263469	0.0175895	-0.0999115	-0.0192719	-0.100704	0.0214081
672	Yuan Chang (Emily Pellegrini)	04_Yuan_Chang__Emily_Pellegrini			sample	Yuan_Chang__Emily_Pellegrini_8	WT-8	mouse tissue	0.0615911	-0.0122839	0.0917861	0.101635	0.182404	0.0979521	0.0812504	-0.00153326	0.186723	0.499716	0.418581	-0.0148128	0.0921722	0.0119529	0.119867	-0.272432	-0.386983	-0.197908	-0.323703	0.0142031	-0.0165333	0.182053	0.0232429	0.0860626	-0.0442806	0.0266022	0.0675249	0.0663218	0.20742	-0.0801251	-0.00564189	0.0501053	0.183969	0.0788915	-0.0312529	-0.0392679	-0.0989015	0.0235276	-0.0232729	-0.109535	-0.0977229
692	Yuan Chang (Emily Pellegrini)	04_Yuan_Chang__Emily_Pellegrini			sample	Yuan_Chang__Emily_Pellegrini_9	S82D-9	mouse tissue	-0.0463876	0.0100874	0.0141974	-0.0636438	0.145685	-0.00582664	-0.178628	-0.038202	0.0558844	-0.298542	-0.00829761	-0.130392	0.174033	0.0142242	0.0109484	0.47353	0.261728	0.116144	0.517198	0.301714	0.128098	0.0984341	-0.0983358	0.0211639	0.0191107	0.0481035	0.145296	-0.153607	-0.0228885	0.0147361	0.116549	0.100307	0.0974507	-0.00157719	-0.0206316	0.0543233	-0.0944802	-0.220921	0.152878	-0.0140834	-0.00203164
693	Yuan Chang (Emily Pellegrini)	04_Yuan_Chang__Emily_Pellegrini			sample	Yuan_Chang__Emily_Pellegrini_10	S82D-10	mouse tissue	-0.00169675	-0.000541768	0.0123682	-0.077603	0.038786	-0.0380858	0.0178825	0.00901885	-0.00625475	-0.708822	-0.727277	-0.170301	-1.08316	0.079605	-0.0761408	-0.0213894	0.0171492	0.0747346	0.162379	0.318475	0.138449	0.0180349	-0.038035	-0.116395	0.164781	-0.237926	0.00528696	-0.209816	-0.0161677	0.165067	-0.30382	-0.0868026	-0.0505285	-0.0656964	-0.0216908	0.0114442	0.184351	0.44281	-0.181221	-0.0361226	-0.0197208
694	Yuan Chang (Emily Pellegrini)	04_Yuan_Chang__Emily_Pellegrini			sample	Yuan_Chang__Emily_Pellegrini_11	S82D-11	mouse tissue	-0.0766965	0.178968	0.0650385	-0.203813	0.250836	0.0730944	-0.104557	-0.143241	0.883175	0.141569	0.0582934	-0.23043	-0.107215	0.0684353	0.304249	0.319861	-0.0685806	0.240715	0.188989	0.387975	0.124729	-0.0180349	-0.118305	0.046515	0.109472	0.240775	-0.0373828	0.0264442	0.273673	0.0441372	-0.22373	0.109738	0.219692	0.0438639	-0.180841	0.187624	0.000540821	0.19122	-0.392191	0.0128376	-0.132761
696	Yuan Chang (Emily Pellegrini)	04_Yuan_Chang__Emily_Pellegrini			sample	Yuan_Chang__Emily_Pellegrini_13	S82D-13	mouse tissue	0.12293	0.0516053	-0.0267348	0.225764	-0.047417	0.0773212	0.230819	-0.242204	-0.139218	-0.406184	0.0720902	0.149036	-0.796609	-0.050538	-0.112074	-0.354852	-0.336434	-0.338998	-0.262694	0.217232	0.0904959	0.233132	0.045902	-0.00696824	0.135258	-0.115379	-0.048596	0.0286409	0.172929	-0.189146	-0.201853	0.0166944	-0.0176615	0.0386907	0.150116	-0.143329	0.00617761	-0.0920133	-0.0572738	0.0776844	0.139386
716	Yuan Chang (Emily Pellegrini)	04_Yuan_Chang__Emily_Pellegrini			sample	Yuan_Chang__Emily_Pellegrini_14	WT-14	mouse tissue	-0.0296682	-0.117413	0.0455168	-0.147464	-0.0485054	-0.0205872	-0.00710894	-0.0384126	0.263054	-0.545153	-0.143108	-0.326022	0.268883	0.0102936	0.0472778	1.57088	0.177618	0.287023	0.304097	0.118694	0.100517	-0.203117	-0.132256	-0.0281967	-0.0655799	-0.245877	0.109556	0.0174525	-0.176749	0.186686	0.0397088	0.233306	0.14593	0.0741222	-0.193122	0.0712928	-0.000540821	0.0457382	-0.0795122	-0.037704	-0.204242
717	Yuan Chang (Emily Pellegrini)	04_Yuan_Chang__Emily_Pellegrini			sample	Yuan_Chang__Emily_Pellegrini_15	WT-15	mouse tissue	-0.100714	-0.0194093	-0.0410993	0.000489486	-0.0806615	0.00582664	0.0110749	-0.0730587	0.154368	0.280861	-0.0642443	0.0597517	0.229647	-0.0371525	-0.0109484	0.248493	0.123832	0.016557	0.0804613	0.254878	0.0687813	-0.0248726	-0.0171425	-0.0386628	0.0358039	0.0205368	0.0403294	0.0584764	0.112535	0.0374294	0.0600727	-0.0184401	0.104794	-0.135404	0.0206316	-0.0512834	-0.0279469	0.0998421	0.0705917	-0.0541701	0.00203164
718	Yuan Chang (Emily Pellegrini)	04_Yuan_Chang__Emily_Pellegrini			sample	Yuan_Chang__Emily_Pellegrini_16	WT-16	mouse tissue	-0.00530508	0.0223999	0.0422399	0.0734887	0.0712677	-0.0435242	0.0571241	0.120361	-0.392763	-0.392	-0.280605	0.0744809	-0.521334	-0.0839333	-0.238569	-0.233498	-0.0171492	-0.256474	-0.0420795	-0.0142031	-0.0423695	-0.0215134	0.102387	0.0876364	0.0405731	-0.124664	0.000928632	-0.107204	0.0875139	0.00333863	0.00564189	-0.00316091	-0.0495369	-0.139445	0.0992608	0.0507658	0.0580523	0.114441	0.0781809	-0.00905093	-0.0348892
719	Yuan Chang (Emily Pellegrini)	04_Yuan_Chang__Emily_Pellegrini			sample	Yuan_Chang__Emily_Pellegrini_17	WT-17	mouse tissue	0.0491668	-0.0829282	-0.0123682	0.161771	-0.000490427	0.00912773	0.155536	0.0942624	-0.401061	-0.207648	-0.113033	0.0148128	-0.0921722	-0.104631	-0.165497	-0.325326	-0.116567	-0.324472	-0.0745076	0.130599	0.124232	0.0246584	0.0522385	-0.00878171	0.016605	-0.113222	-0.0534495	-0.0174525	0.149046	-0.0314095	0.0381538	-0.023349	0.039835	0.00157719	0.0472827	-0.101092	-0.0740559	-0.0705268	0.103083	-0.0240891	0.0989627
[truncated: 378 more columns]
